# Supplementary material for: Effects of Dietary Inclusion of Ocimum gratissimum and Vernonia amygdalina Leaf Meals on Growth Performance, Carcass Traits, Blood Profile, and Gastrointestinal Parasites in Weaner Rabbits
Source: Vet Med Int. 2026 Feb 12;2026:1803252. doi: 10.1155/vmi/1803252 (PMC12902444; doi:10.1155/vmi/1803252)
Supplement: Supplementary file 3 — Supporting Information 3 Supporting Information S3. Supporting Figure S3: Q–Q plots and residuals versus fitted values used to assess model assumptions for zootechnical parameters of rabbits fed Ocimum gratissimum and Vernonia amygdalina leaves. [file VMI-2026-1803252-s002.xlsx]

## Sheet: Q-Q Plot
Supplementary Material 3 Supplementary Figure S 3: QQ plots and residuals versus fitted values were examined for various zootechnical parameters of rabbits fed Ocimum gratissimum and Vernonia amygdalina leaves
																#VALUE!
